# Supplementary material for: The tip of the iceberg: a distinctive new spotted-wing Megaselia species (Diptera: Phoridae) from a tropical cloud forest survey and a new, streamlined method for Megaselia descriptions
Source: Biodivers Data J. 2014 Nov 12;(2):e4093. doi: 10.3897/BDJ.2.e4093 (PMC4238073; doi:10.3897/BDJ.2.e4093)
Supplement: XML Treatment for Megaselia shadeae [file BDJ.2.e4093-treatment1.xml]

<!DOCTYPE tp:taxon-treatment
  PUBLIC "-//TaxonX//DTD Taxonomic Treatment Publishing DTD v0 20100105//EN" "tax-treatment-NSO.dtd">
<tp:taxon-treatment xmlns:tp="http://www.plazi.org/taxpub"><tp:treatment-meta><mixed-citation publication-type="journal"><person-group><name><surname>Hartop</surname><given-names>Emily A.</given-names></name><name><surname>Brown</surname><given-names>Brian V.</given-names></name></person-group><article-title>The tip of the iceberg: a distinctive new spotted-wing <italic><tp:taxon-name><tp:taxon-name-part taxon-name-part-type="genus">Megaselia</tp:taxon-name-part></tp:taxon-name></italic> species (<tp:taxon-name><tp:taxon-name-part taxon-name-part-type="order">Diptera</tp:taxon-name-part></tp:taxon-name>: <tp:taxon-name><tp:taxon-name-part taxon-name-part-type="family">Phoridae</tp:taxon-name-part></tp:taxon-name>) from a tropical cloud forest survey and a new, streamlined method for <italic><tp:taxon-name><tp:taxon-name-part taxon-name-part-type="genus">Megaselia</tp:taxon-name-part></tp:taxon-name></italic> descriptions</article-title><source>Biodivers Data J</source><day>12</day><month>11</month><year>2014</year><volume>2014</volume><issue>2</issue><pub-id pub-id-type="doi">10.3897/BDJ.2.e4093</pub-id></mixed-citation></tp:treatment-meta><tp:nomenclature><tp:taxon-name>
            <tp:taxon-name-part taxon-name-part-type="genus">Megaselia</tp:taxon-name-part>
            <tp:taxon-name-part taxon-name-part-type="species">shadeae</tp:taxon-name-part>
            <object-id xmlns:xlink="http://www.w3.org/1999/xlink" content-type="zoobank" xlink:type="simple" object-id-type="ZooBank">urn:lsid:zoobank.org:act:7ADB2743-C5BB-4515-A2E6-A26055B8CA61</object-id>
          </tp:taxon-name><tp:taxon-authority>Hartop</tp:taxon-authority><tp:taxon-status xmlns:xlink="http://www.w3.org/1999/xlink" xlink:type="simple">sp. n.</tp:taxon-status></tp:nomenclature><tp:treatment-sec sec-type="materials"><title>Materials</title><list list-type="alpha-lower" list-content="occurrences"><list-item><p><bold>Type status:</bold> <named-content xmlns:xlink="http://www.w3.org/1999/xlink" content-type="dwc:typeStatus" xlink:type="simple">Holotype</named-content>. <bold>Occurrence:</bold> catalogNumber: <named-content xmlns:xlink="http://www.w3.org/1999/xlink" content-type="dwc:catalogNumber" xlink:type="simple">322007</named-content>; individualCount: <named-content xmlns:xlink="http://www.w3.org/1999/xlink" content-type="dwc:individualCount" xlink:type="simple">1</named-content>; sex: <named-content xmlns:xlink="http://www.w3.org/1999/xlink" content-type="dwc:sex" xlink:type="simple">male</named-content>; lifeStage: <named-content xmlns:xlink="http://www.w3.org/1999/xlink" content-type="dwc:lifeStage" xlink:type="simple">adult</named-content>; <bold>Taxon:</bold> scientificName: <named-content xmlns:xlink="http://www.w3.org/1999/xlink" content-type="dwc:scientificName" xlink:type="simple"><italic><tp:taxon-name><tp:taxon-name-part taxon-name-part-type="genus">Megaselia</tp:taxon-name-part> <tp:taxon-name-part taxon-name-part-type="species">shadeae</tp:taxon-name-part></tp:taxon-name></italic> Hartop 2014</named-content>; <bold>Location:</bold> country: <named-content xmlns:xlink="http://www.w3.org/1999/xlink" content-type="dwc:country" xlink:type="simple">Costa Rica</named-content>; stateProvince: <named-content xmlns:xlink="http://www.w3.org/1999/xlink" content-type="dwc:stateProvince" xlink:type="simple">San Jose</named-content>; locality: <named-content xmlns:xlink="http://www.w3.org/1999/xlink" content-type="dwc:locality" xlink:type="simple">Zurqui de Moravia</named-content>; verbatimElevation: <named-content xmlns:xlink="http://www.w3.org/1999/xlink" content-type="dwc:verbatimElevation" xlink:type="simple">1600 m</named-content>; verbatimCoordinates: <named-content xmlns:xlink="http://www.w3.org/1999/xlink" content-type="dwc:verbatimCoordinates" xlink:type="simple">10.05°N, 84.01°W</named-content>; decimalLatitude: <named-content xmlns:xlink="http://www.w3.org/1999/xlink" content-type="dwc:decimalLatitude" xlink:type="simple">10.05</named-content>; decimalLongitude: <named-content xmlns:xlink="http://www.w3.org/1999/xlink" content-type="dwc:decimalLongitude" xlink:type="simple">-84.01</named-content>; georeferenceProtocol: <named-content xmlns:xlink="http://www.w3.org/1999/xlink" content-type="dwc:georeferenceProtocol" xlink:type="simple">GPS</named-content>; <bold>Identification:</bold> identifiedBy: <named-content xmlns:xlink="http://www.w3.org/1999/xlink" content-type="dwc:identifiedBy" xlink:type="simple">Brian Brown</named-content>; dateIdentified: <named-content xmlns:xlink="http://www.w3.org/1999/xlink" content-type="dwc:dateIdentified" xlink:type="simple">2014</named-content>; <bold>Event:</bold> samplingProtocol: <named-content xmlns:xlink="http://www.w3.org/1999/xlink" content-type="dwc:samplingProtocol" xlink:type="simple">Malaise trap #1</named-content>; eventDate: <named-content xmlns:xlink="http://www.w3.org/1999/xlink" content-type="dwc:eventDate" xlink:type="simple">2013-06-14/21</named-content>; <bold>Record Level:</bold> institutionCode: <named-content xmlns:xlink="http://www.w3.org/1999/xlink" content-type="dwc:institutionCode" xlink:type="simple">LACM</named-content>; collectionCode: <named-content xmlns:xlink="http://www.w3.org/1999/xlink" content-type="dwc:collectionCode" xlink:type="simple">ENT</named-content>; basisOfRecord: <named-content xmlns:xlink="http://www.w3.org/1999/xlink" content-type="dwc:basisOfRecord" xlink:type="simple">PreservedSpecimen</named-content></p></list-item><list-item><p><bold>Type status:</bold> <named-content xmlns:xlink="http://www.w3.org/1999/xlink" content-type="dwc:typeStatus" xlink:type="simple">Paratype</named-content>. <bold>Occurrence:</bold> catalogNumber: <named-content xmlns:xlink="http://www.w3.org/1999/xlink" content-type="dwc:catalogNumber" xlink:type="simple">322008</named-content>; individualCount: <named-content xmlns:xlink="http://www.w3.org/1999/xlink" content-type="dwc:individualCount" xlink:type="simple">1</named-content>; sex: <named-content xmlns:xlink="http://www.w3.org/1999/xlink" content-type="dwc:sex" xlink:type="simple">male</named-content>; lifeStage: <named-content xmlns:xlink="http://www.w3.org/1999/xlink" content-type="dwc:lifeStage" xlink:type="simple">adult</named-content>; <bold>Taxon:</bold> scientificName: <named-content xmlns:xlink="http://www.w3.org/1999/xlink" content-type="dwc:scientificName" xlink:type="simple"><italic><tp:taxon-name><tp:taxon-name-part taxon-name-part-type="genus">Megaselia</tp:taxon-name-part> <tp:taxon-name-part taxon-name-part-type="species">shadeae</tp:taxon-name-part></tp:taxon-name></italic> Hartop 2014</named-content>; <bold>Location:</bold> country: <named-content xmlns:xlink="http://www.w3.org/1999/xlink" content-type="dwc:country" xlink:type="simple">Costa Rica</named-content>; stateProvince: <named-content xmlns:xlink="http://www.w3.org/1999/xlink" content-type="dwc:stateProvince" xlink:type="simple">San Jose</named-content>; locality: <named-content xmlns:xlink="http://www.w3.org/1999/xlink" content-type="dwc:locality" xlink:type="simple">Zurqui de Moravia</named-content>; verbatimElevation: <named-content xmlns:xlink="http://www.w3.org/1999/xlink" content-type="dwc:verbatimElevation" xlink:type="simple">1600 m</named-content>; verbatimCoordinates: <named-content xmlns:xlink="http://www.w3.org/1999/xlink" content-type="dwc:verbatimCoordinates" xlink:type="simple">10.05°N, 84.01°W</named-content>; decimalLatitude: <named-content xmlns:xlink="http://www.w3.org/1999/xlink" content-type="dwc:decimalLatitude" xlink:type="simple">10.05</named-content>; decimalLongitude: <named-content xmlns:xlink="http://www.w3.org/1999/xlink" content-type="dwc:decimalLongitude" xlink:type="simple">-84.01</named-content>; georeferenceProtocol: <named-content xmlns:xlink="http://www.w3.org/1999/xlink" content-type="dwc:georeferenceProtocol" xlink:type="simple">GPS</named-content>; <bold>Identification:</bold> identifiedBy: <named-content xmlns:xlink="http://www.w3.org/1999/xlink" content-type="dwc:identifiedBy" xlink:type="simple">Brian Brown</named-content>; dateIdentified: <named-content xmlns:xlink="http://www.w3.org/1999/xlink" content-type="dwc:dateIdentified" xlink:type="simple">2014</named-content>; <bold>Event:</bold> samplingProtocol: <named-content xmlns:xlink="http://www.w3.org/1999/xlink" content-type="dwc:samplingProtocol" xlink:type="simple">Malaise trap #1</named-content>; eventDate: <named-content xmlns:xlink="http://www.w3.org/1999/xlink" content-type="dwc:eventDate" xlink:type="simple">2013-06-14/21</named-content>; <bold>Record Level:</bold> institutionCode: <named-content xmlns:xlink="http://www.w3.org/1999/xlink" content-type="dwc:institutionCode" xlink:type="simple">LACM</named-content>; collectionCode: <named-content xmlns:xlink="http://www.w3.org/1999/xlink" content-type="dwc:collectionCode" xlink:type="simple">ENT</named-content>; basisOfRecord: <named-content xmlns:xlink="http://www.w3.org/1999/xlink" content-type="dwc:basisOfRecord" xlink:type="simple">PreservedSpecimen</named-content></p></list-item><list-item><p><bold>Type status:</bold> <named-content xmlns:xlink="http://www.w3.org/1999/xlink" content-type="dwc:typeStatus" xlink:type="simple">Paratype</named-content>. <bold>Occurrence:</bold> catalogNumber: <named-content xmlns:xlink="http://www.w3.org/1999/xlink" content-type="dwc:catalogNumber" xlink:type="simple">275333</named-content>; individualCount: <named-content xmlns:xlink="http://www.w3.org/1999/xlink" content-type="dwc:individualCount" xlink:type="simple">1</named-content>; sex: <named-content xmlns:xlink="http://www.w3.org/1999/xlink" content-type="dwc:sex" xlink:type="simple">male</named-content>; lifeStage: <named-content xmlns:xlink="http://www.w3.org/1999/xlink" content-type="dwc:lifeStage" xlink:type="simple">adult</named-content>; <bold>Taxon:</bold> scientificName: <named-content xmlns:xlink="http://www.w3.org/1999/xlink" content-type="dwc:scientificName" xlink:type="simple"><italic><tp:taxon-name><tp:taxon-name-part taxon-name-part-type="genus">Megaselia</tp:taxon-name-part> <tp:taxon-name-part taxon-name-part-type="species">shadeae</tp:taxon-name-part></tp:taxon-name></italic> Hartop 2014</named-content>; <bold>Location:</bold> country: <named-content xmlns:xlink="http://www.w3.org/1999/xlink" content-type="dwc:country" xlink:type="simple">Costa Rica</named-content>; stateProvince: <named-content xmlns:xlink="http://www.w3.org/1999/xlink" content-type="dwc:stateProvince" xlink:type="simple">San Jose</named-content>; locality: <named-content xmlns:xlink="http://www.w3.org/1999/xlink" content-type="dwc:locality" xlink:type="simple">Zurqui de Moravia</named-content>; verbatimElevation: <named-content xmlns:xlink="http://www.w3.org/1999/xlink" content-type="dwc:verbatimElevation" xlink:type="simple">1600 m</named-content>; verbatimCoordinates: <named-content xmlns:xlink="http://www.w3.org/1999/xlink" content-type="dwc:verbatimCoordinates" xlink:type="simple">10.05°N, 84.01°W</named-content>; decimalLatitude: <named-content xmlns:xlink="http://www.w3.org/1999/xlink" content-type="dwc:decimalLatitude" xlink:type="simple">10.05</named-content>; decimalLongitude: <named-content xmlns:xlink="http://www.w3.org/1999/xlink" content-type="dwc:decimalLongitude" xlink:type="simple">-84.01</named-content>; georeferenceProtocol: <named-content xmlns:xlink="http://www.w3.org/1999/xlink" content-type="dwc:georeferenceProtocol" xlink:type="simple">GPS</named-content>; <bold>Identification:</bold> identifiedBy: <named-content xmlns:xlink="http://www.w3.org/1999/xlink" content-type="dwc:identifiedBy" xlink:type="simple">Brian Brown</named-content>; dateIdentified: <named-content xmlns:xlink="http://www.w3.org/1999/xlink" content-type="dwc:dateIdentified" xlink:type="simple">2014</named-content>; <bold>Event:</bold> samplingProtocol: <named-content xmlns:xlink="http://www.w3.org/1999/xlink" content-type="dwc:samplingProtocol" xlink:type="simple">Malaise trap #1</named-content>; eventDate: <named-content xmlns:xlink="http://www.w3.org/1999/xlink" content-type="dwc:eventDate" xlink:type="simple">2012-09-12/18</named-content>; <bold>Record Level:</bold> institutionCode: <named-content xmlns:xlink="http://www.w3.org/1999/xlink" content-type="dwc:institutionCode" xlink:type="simple">LACM</named-content>; collectionCode: <named-content xmlns:xlink="http://www.w3.org/1999/xlink" content-type="dwc:collectionCode" xlink:type="simple">ENT</named-content>; basisOfRecord: <named-content xmlns:xlink="http://www.w3.org/1999/xlink" content-type="dwc:basisOfRecord" xlink:type="simple">PreservedSpecimen</named-content></p></list-item><list-item><p><bold>Type status:</bold> <named-content xmlns:xlink="http://www.w3.org/1999/xlink" content-type="dwc:typeStatus" xlink:type="simple">Paratype</named-content>. <bold>Occurrence:</bold> catalogNumber: <named-content xmlns:xlink="http://www.w3.org/1999/xlink" content-type="dwc:catalogNumber" xlink:type="simple">275324</named-content>; individualCount: <named-content xmlns:xlink="http://www.w3.org/1999/xlink" content-type="dwc:individualCount" xlink:type="simple">1</named-content>; sex: <named-content xmlns:xlink="http://www.w3.org/1999/xlink" content-type="dwc:sex" xlink:type="simple">male</named-content>; lifeStage: <named-content xmlns:xlink="http://www.w3.org/1999/xlink" content-type="dwc:lifeStage" xlink:type="simple">adult</named-content>; <bold>Taxon:</bold> scientificName: <named-content xmlns:xlink="http://www.w3.org/1999/xlink" content-type="dwc:scientificName" xlink:type="simple"><italic><tp:taxon-name><tp:taxon-name-part taxon-name-part-type="genus">Megaselia</tp:taxon-name-part> <tp:taxon-name-part taxon-name-part-type="species">shadeae</tp:taxon-name-part></tp:taxon-name></italic> Hartop 2014</named-content>; <bold>Location:</bold> country: <named-content xmlns:xlink="http://www.w3.org/1999/xlink" content-type="dwc:country" xlink:type="simple">Costa Rica</named-content>; stateProvince: <named-content xmlns:xlink="http://www.w3.org/1999/xlink" content-type="dwc:stateProvince" xlink:type="simple">San Jose</named-content>; locality: <named-content xmlns:xlink="http://www.w3.org/1999/xlink" content-type="dwc:locality" xlink:type="simple">Zurqui de Moravia</named-content>; verbatimElevation: <named-content xmlns:xlink="http://www.w3.org/1999/xlink" content-type="dwc:verbatimElevation" xlink:type="simple">1600 m</named-content>; verbatimCoordinates: <named-content xmlns:xlink="http://www.w3.org/1999/xlink" content-type="dwc:verbatimCoordinates" xlink:type="simple">10.05°N, 84.01°W</named-content>; decimalLatitude: <named-content xmlns:xlink="http://www.w3.org/1999/xlink" content-type="dwc:decimalLatitude" xlink:type="simple">10.05</named-content>; decimalLongitude: <named-content xmlns:xlink="http://www.w3.org/1999/xlink" content-type="dwc:decimalLongitude" xlink:type="simple">-84.01</named-content>; georeferenceProtocol: <named-content xmlns:xlink="http://www.w3.org/1999/xlink" content-type="dwc:georeferenceProtocol" xlink:type="simple">GPS</named-content>; <bold>Identification:</bold> identifiedBy: <named-content xmlns:xlink="http://www.w3.org/1999/xlink" content-type="dwc:identifiedBy" xlink:type="simple">Brian Brown</named-content>; dateIdentified: <named-content xmlns:xlink="http://www.w3.org/1999/xlink" content-type="dwc:dateIdentified" xlink:type="simple">2014</named-content>; <bold>Event:</bold> samplingProtocol: <named-content xmlns:xlink="http://www.w3.org/1999/xlink" content-type="dwc:samplingProtocol" xlink:type="simple">Malaise trap #1</named-content>; eventDate: <named-content xmlns:xlink="http://www.w3.org/1999/xlink" content-type="dwc:eventDate" xlink:type="simple">2012-09-12/19</named-content>; <bold>Record Level:</bold> institutionCode: <named-content xmlns:xlink="http://www.w3.org/1999/xlink" content-type="dwc:institutionCode" xlink:type="simple">LACM</named-content>; collectionCode: <named-content xmlns:xlink="http://www.w3.org/1999/xlink" content-type="dwc:collectionCode" xlink:type="simple">ENT</named-content>; basisOfRecord: <named-content xmlns:xlink="http://www.w3.org/1999/xlink" content-type="dwc:basisOfRecord" xlink:type="simple">PreservedSpecimen</named-content></p></list-item><list-item><p><bold>Type status:</bold> <named-content xmlns:xlink="http://www.w3.org/1999/xlink" content-type="dwc:typeStatus" xlink:type="simple">Paratype</named-content>. <bold>Occurrence:</bold> catalogNumber: <named-content xmlns:xlink="http://www.w3.org/1999/xlink" content-type="dwc:catalogNumber" xlink:type="simple">326547</named-content>; individualCount: <named-content xmlns:xlink="http://www.w3.org/1999/xlink" content-type="dwc:individualCount" xlink:type="simple">1</named-content>; sex: <named-content xmlns:xlink="http://www.w3.org/1999/xlink" content-type="dwc:sex" xlink:type="simple">male</named-content>; lifeStage: <named-content xmlns:xlink="http://www.w3.org/1999/xlink" content-type="dwc:lifeStage" xlink:type="simple">adult</named-content>; <bold>Taxon:</bold> scientificName: <named-content xmlns:xlink="http://www.w3.org/1999/xlink" content-type="dwc:scientificName" xlink:type="simple"><italic><tp:taxon-name><tp:taxon-name-part taxon-name-part-type="genus">Megaselia</tp:taxon-name-part> <tp:taxon-name-part taxon-name-part-type="species">shadeae</tp:taxon-name-part></tp:taxon-name></italic> Hartop 2014</named-content>; <bold>Location:</bold> country: <named-content xmlns:xlink="http://www.w3.org/1999/xlink" content-type="dwc:country" xlink:type="simple">Costa Rica</named-content>; stateProvince: <named-content xmlns:xlink="http://www.w3.org/1999/xlink" content-type="dwc:stateProvince" xlink:type="simple">San Jose</named-content>; locality: <named-content xmlns:xlink="http://www.w3.org/1999/xlink" content-type="dwc:locality" xlink:type="simple">Zurqui de Moravia</named-content>; verbatimElevation: <named-content xmlns:xlink="http://www.w3.org/1999/xlink" content-type="dwc:verbatimElevation" xlink:type="simple">1600 m</named-content>; verbatimCoordinates: <named-content xmlns:xlink="http://www.w3.org/1999/xlink" content-type="dwc:verbatimCoordinates" xlink:type="simple">10.05°N, 84.01°W</named-content>; decimalLatitude: <named-content xmlns:xlink="http://www.w3.org/1999/xlink" content-type="dwc:decimalLatitude" xlink:type="simple">10.05</named-content>; decimalLongitude: <named-content xmlns:xlink="http://www.w3.org/1999/xlink" content-type="dwc:decimalLongitude" xlink:type="simple">-84.01</named-content>; georeferenceProtocol: <named-content xmlns:xlink="http://www.w3.org/1999/xlink" content-type="dwc:georeferenceProtocol" xlink:type="simple">GPS</named-content>; <bold>Identification:</bold> identifiedBy: <named-content xmlns:xlink="http://www.w3.org/1999/xlink" content-type="dwc:identifiedBy" xlink:type="simple">Brian Brown</named-content>; dateIdentified: <named-content xmlns:xlink="http://www.w3.org/1999/xlink" content-type="dwc:dateIdentified" xlink:type="simple">2014</named-content>; <bold>Event:</bold> samplingProtocol: <named-content xmlns:xlink="http://www.w3.org/1999/xlink" content-type="dwc:samplingProtocol" xlink:type="simple">Malaise trap #1</named-content>; eventDate: <named-content xmlns:xlink="http://www.w3.org/1999/xlink" content-type="dwc:eventDate" xlink:type="simple">2012-09-12/20</named-content>; <bold>Record Level:</bold> institutionCode: <named-content xmlns:xlink="http://www.w3.org/1999/xlink" content-type="dwc:institutionCode" xlink:type="simple">LACM</named-content>; collectionCode: <named-content xmlns:xlink="http://www.w3.org/1999/xlink" content-type="dwc:collectionCode" xlink:type="simple">ENT</named-content>; basisOfRecord: <named-content xmlns:xlink="http://www.w3.org/1999/xlink" content-type="dwc:basisOfRecord" xlink:type="simple">PreservedSpecimen</named-content></p></list-item></list></tp:treatment-sec><tp:treatment-sec sec-type="Description"><title>Description</title><p>See Table <xref ref-type="table" rid="T882348">2</xref>, Figs <xref ref-type="fig" rid="F796280">2</xref>, <xref ref-type="fig" rid="F796282">3</xref>, <xref ref-type="fig" rid="F800249">4</xref>, <xref ref-type="fig" rid="F882342">5</xref>.</p></tp:treatment-sec><tp:treatment-sec sec-type="Diagnosis"><title>Diagnosis</title><p>Wing with darkly-pigmented central swelling in center. Fork formed by wing veins R<sub>2+3 </sub>and R<sub>4+5</sub> greatly enlarged. The central wing spot makes this different from all other described Neotropical species with the single exception of <italic><tp:taxon-name><tp:taxon-name-part taxon-name-part-type="genus">M.</tp:taxon-name-part> <tp:taxon-name-part taxon-name-part-type="species">dicksoni</tp:taxon-name-part></tp:taxon-name></italic> (<xref ref-type="bibr" rid="B810315">Wakeford and Disney 1994</xref>), from which it differs in having a bubbled and pigmented, rather than a scaled, wing spot.</p></tp:treatment-sec><tp:treatment-sec sec-type="Etymology"><title>Etymology</title><p>Named for E. A. Hartop's niece, Shade Zehendner.</p></tp:treatment-sec><tp:treatment-sec sec-type="Distribution"><title>Distribution</title><p>Known from a single site in Costa Rica.</p></tp:treatment-sec><tp:treatment-sec sec-type="Biology"><title>Biology</title><p>Unknown.</p></tp:treatment-sec><tp:treatment-sec sec-type="Taxon discussion"><title>Taxon discussion</title><p>A primary key to Neotropical species of <italic><tp:taxon-name><tp:taxon-name-part taxon-name-part-type="genus">Megaselia</tp:taxon-name-part></tp:taxon-name></italic> was given by <xref ref-type="bibr" rid="B810125">Borgmeier (1962)</xref>, who supplemented his original key with two additional keys to Neotropical species (<xref ref-type="bibr" rid="B810145">Borgmeier 1969a</xref>, <xref ref-type="bibr" rid="B810165">Borgmeier 1971</xref>), and a key to Dominican species (<xref ref-type="bibr" rid="B810155">Borgmeier 1969b</xref>). In <xref ref-type="bibr" rid="B810125">Borgmeier (1962)</xref>, this species keys to couplet 62 of the group VII key where it differs immediately from both <italic><tp:taxon-name><tp:taxon-name-part taxon-name-part-type="genus">M.</tp:taxon-name-part> <tp:taxon-name-part taxon-name-part-type="species">notipennis</tp:taxon-name-part></tp:taxon-name></italic> and <italic><tp:taxon-name><tp:taxon-name-part taxon-name-part-type="genus">M.</tp:taxon-name-part> <tp:taxon-name-part taxon-name-part-type="species">phoebe</tp:taxon-name-part></tp:taxon-name></italic> by the presence of a wing spot.</p><p>Neotropical species of <italic><tp:taxon-name><tp:taxon-name-part taxon-name-part-type="genus">Megaselia</tp:taxon-name-part></tp:taxon-name></italic> described subsequent to Borgmeier’s keys are given by <xref ref-type="bibr" rid="B810115">Boesi et al. (2006)</xref>, <xref ref-type="bibr" rid="B810175">Brown and Horan (2011)</xref>, <xref ref-type="bibr" rid="B810295">Kung and Brown (2004)</xref>, <xref ref-type="bibr" rid="B810185">Disney (1982)</xref>, <xref ref-type="bibr" rid="B810195">Disney (1989)</xref>, <xref ref-type="bibr" rid="B810205">Disney (1995)</xref>, <xref ref-type="bibr" rid="B810245">Disney and Berghoff (2007)</xref>, <xref ref-type="bibr" rid="B810235">Disney and Rettenmeyer (2007)</xref>, <xref ref-type="bibr" rid="B810265">Disney and Rettenmeyer (2010)</xref>, <xref ref-type="bibr" rid="B810225">Disney and Sakai (2001)</xref>, <xref ref-type="bibr" rid="B810255">Disney and Sinclair (2008)</xref>, <xref ref-type="bibr" rid="B810215">Disney and Weinmann (1998)</xref>, <xref ref-type="bibr" rid="B810275">Downie et al. (1995)</xref>, <xref ref-type="bibr" rid="B810285">Gonzalez et al. (2002)</xref>, <xref ref-type="bibr" rid="B810315">Wakeford and Disney (1994)</xref>, <xref ref-type="bibr" rid="B810325">Weinmann and Disney (1997)</xref>, and <xref ref-type="bibr" rid="B810335">Woolf (1998)</xref>. This species is easily distinguished from all of these described species except <italic><tp:taxon-name><tp:taxon-name-part taxon-name-part-type="genus">M.</tp:taxon-name-part> <tp:taxon-name-part taxon-name-part-type="species">dicksoni</tp:taxon-name-part></tp:taxon-name></italic> (<xref ref-type="bibr" rid="B810315">Wakeford and Disney 1994</xref>) by the presence of a central wing spot. In practice, <italic><tp:taxon-name><tp:taxon-name-part taxon-name-part-type="genus">M.</tp:taxon-name-part> <tp:taxon-name-part taxon-name-part-type="species">shadeae</tp:taxon-name-part></tp:taxon-name></italic> is differentiated easily from <italic><tp:taxon-name><tp:taxon-name-part taxon-name-part-type="genus">M.</tp:taxon-name-part> <tp:taxon-name-part taxon-name-part-type="species">dicksoni</tp:taxon-name-part></tp:taxon-name></italic> by the composition of the characteristic wing spot. In <italic><tp:taxon-name><tp:taxon-name-part taxon-name-part-type="genus">M.</tp:taxon-name-part> <tp:taxon-name-part taxon-name-part-type="species">shadeae</tp:taxon-name-part></tp:taxon-name></italic>, the wing spot is pigmented wing membrane, whereas in <italic><tp:taxon-name><tp:taxon-name-part taxon-name-part-type="genus">M.</tp:taxon-name-part> <tp:taxon-name-part taxon-name-part-type="species">dicksoni</tp:taxon-name-part></tp:taxon-name></italic> the wing spot is composed of a patch of pigmented scales.</p><p>Three genera that have been synonymized (or partially synonymized) with <italic><tp:taxon-name><tp:taxon-name-part taxon-name-part-type="genus">Megaselia</tp:taxon-name-part></tp:taxon-name></italic> that contain Neotropical fauna are <italic><tp:taxon-name><tp:taxon-name-part taxon-name-part-type="genus">Pericyclocera</tp:taxon-name-part></tp:taxon-name></italic> Schmitz, <italic><tp:taxon-name><tp:taxon-name-part taxon-name-part-type="genus">Paraphiochaeta</tp:taxon-name-part></tp:taxon-name></italic> Malloch, and <italic><tp:taxon-name><tp:taxon-name-part taxon-name-part-type="genus">Plastophora</tp:taxon-name-part></tp:taxon-name></italic> Brues. The species herein described is easily distinguished from species once classified in these genera by presence of the wing spot.</p></tp:treatment-sec><tp:treatment-sec><!--Section generated to contain objects referenced in tp:taxon-treatment.--><table-wrap id="T882348" position="float" orientation="portrait"><label>Table 2.</label><caption><p>Description of <italic><tp:taxon-name><tp:taxon-name-part taxon-name-part-type="genus">Megaselia</tp:taxon-name-part> <tp:taxon-name-part taxon-name-part-type="species">shadeae</tp:taxon-name-part></tp:taxon-name></italic> sp. n.</p></caption><table rules="all" border="0"><tbody><tr><td rowspan="1" colspan="1"><bold><italic><tp:taxon-name><tp:taxon-name-part taxon-name-part-type="genus">M.</tp:taxon-name-part> <tp:taxon-name-part taxon-name-part-type="species">shadeae</tp:taxon-name-part></tp:taxon-name></italic></bold> Fig. <xref ref-type="fig" rid="F796280">2</xref></td><td rowspan="1" colspan="1"/><td rowspan="1" colspan="1"/></tr><tr><td rowspan="1" colspan="1">
              <bold>Head</bold>
            </td><td rowspan="1" colspan="1"/><td rowspan="1" colspan="1">
              <bold>Remarks</bold>
            </td></tr><tr><td rowspan="1" colspan="1">SA ratio</td><td rowspan="1" colspan="1">1</td><td rowspan="1" colspan="1"/></tr><tr><td rowspan="1" colspan="1">VIF position</td><td rowspan="1" colspan="1">VFO adjacent</td><td rowspan="1" colspan="1"/></tr><tr><td rowspan="1" colspan="1">SPS vesicles</td><td rowspan="1" colspan="1">absent</td><td rowspan="1" colspan="1"/></tr><tr><td rowspan="1" colspan="1">Palpal setae length</td><td rowspan="1" colspan="1">long</td><td rowspan="1" colspan="1"/></tr><tr><td rowspan="1" colspan="1">Labellum spinosity</td><td rowspan="1" colspan="1">spinose</td><td rowspan="1" colspan="1"/></tr><tr><td rowspan="1" colspan="1">
              <bold>Thorax</bold>
            </td><td rowspan="1" colspan="1"/><td rowspan="1" colspan="1"/></tr><tr><td rowspan="1" colspan="1">Anepisternum</td><td rowspan="1" colspan="1">bare</td><td rowspan="1" colspan="1"/></tr><tr><td rowspan="1" colspan="1">Relative halter color</td><td rowspan="1" colspan="1">same</td><td rowspan="1" colspan="1"/></tr><tr><td rowspan="1" colspan="1"># NP setae</td><td rowspan="1" colspan="1">2</td><td rowspan="1" colspan="1"/></tr><tr><td rowspan="1" colspan="1">NP cleft</td><td rowspan="1" colspan="1">absent</td><td rowspan="1" colspan="1"/></tr><tr><td rowspan="1" colspan="1">Scutellar setae</td><td rowspan="1" colspan="1">2+2</td><td rowspan="1" colspan="1"/></tr><tr><td rowspan="1" colspan="1">
              <bold>Leg</bold>
            </td><td rowspan="1" colspan="1"/><td rowspan="1" colspan="1"/></tr><tr><td rowspan="1" colspan="1">ts1 palisade</td><td rowspan="1" colspan="1">1-4</td><td rowspan="1" colspan="1"/></tr><tr><td rowspan="1" colspan="1">t2 palisade</td><td rowspan="1" colspan="1">0.67</td><td rowspan="1" colspan="1"/></tr><tr><td rowspan="1" colspan="1">t3 comb bifurcate</td><td rowspan="1" colspan="1">absent</td><td rowspan="1" colspan="1"/></tr><tr><td rowspan="1" colspan="1">t3 setulae</td><td rowspan="1" colspan="1">PD</td><td rowspan="1" colspan="1"/></tr><tr><td rowspan="1" colspan="1">f3 basal setae</td><td rowspan="1" colspan="1">B&lt;AV</td><td rowspan="1" colspan="1"/></tr><tr><td rowspan="1" colspan="1">f3 basal setae differentiation</td><td rowspan="1" colspan="1">absent</td><td rowspan="1" colspan="1"/></tr><tr><td rowspan="1" colspan="1">
              <bold>Wing</bold>
            </td><td rowspan="1" colspan="1">Fig. <xref ref-type="fig" rid="F796282">3</xref></td><td rowspan="1" colspan="1"/></tr><tr><td rowspan="1" colspan="1">Wing Length (mm)</td><td rowspan="1" colspan="1">1.56</td><td rowspan="1" colspan="1"/></tr><tr><td rowspan="1" colspan="1">Subcosta</td><td rowspan="1" colspan="1">incomplete</td><td rowspan="1" colspan="1"/></tr><tr><td rowspan="1" colspan="1">Hair at base of R</td><td rowspan="1" colspan="1">long</td><td rowspan="1" colspan="1"/></tr><tr><td rowspan="1" colspan="1">R<sub>2+3</sub></td><td rowspan="1" colspan="1">present</td><td rowspan="1" colspan="1">large fork</td></tr><tr><td rowspan="1" colspan="1">Costal index</td><td rowspan="1" colspan="1">0.65</td><td rowspan="1" colspan="1"/></tr><tr><td rowspan="1" colspan="1">Costal ratios</td><td rowspan="1" colspan="1">1.25:1.00:1</td><td rowspan="1" colspan="1"/></tr><tr><td rowspan="1" colspan="1">Costal setae length (mm)</td><td rowspan="1" colspan="1">0.09</td><td rowspan="1" colspan="1"/></tr><tr><td rowspan="1" colspan="1">Number alular setae</td><td rowspan="1" colspan="1">3</td><td rowspan="1" colspan="1"/></tr><tr><td rowspan="1" colspan="1">Alular setae length (mm)</td><td rowspan="1" colspan="1">0.15</td><td rowspan="1" colspan="1"/></tr><tr><td rowspan="1" colspan="1">Wing color</td><td rowspan="1" colspan="2">strongly infuscated</td></tr><tr><td rowspan="1" colspan="1">
              <bold>Genitalia</bold>
            </td><td rowspan="1" colspan="1">Figs <xref ref-type="fig" rid="F800249">4</xref>, <xref ref-type="fig" rid="F882342">5</xref></td><td rowspan="1" colspan="1"/></tr><tr><td rowspan="1" colspan="1">AT length</td><td rowspan="1" colspan="1">AT&gt;E</td><td rowspan="1" colspan="1"/></tr><tr><td rowspan="1" colspan="1">E setation</td><td rowspan="1" colspan="1">hairs only</td><td rowspan="1" colspan="1"/></tr><tr><td rowspan="1" colspan="1">Relative posterior setation</td><td rowspan="1" colspan="1">T6~E~H&lt;C</td><td rowspan="1" colspan="1"/></tr><tr><td rowspan="1" colspan="1">
              <bold>General Remarks</bold>
            </td><td rowspan="1" colspan="1"/><td rowspan="1" colspan="1"/></tr><tr><td rowspan="1" colspan="2">wing with central, bubbled, pigmented spot</td><td rowspan="1" colspan="1"/></tr></tbody></table></table-wrap><fig id="F796280" position="float" orientation="portrait"><label>Figure 2.</label><caption><p><italic><tp:taxon-name><tp:taxon-name-part taxon-name-part-type="genus">Megaselia</tp:taxon-name-part> <tp:taxon-name-part taxon-name-part-type="species">shadeae</tp:taxon-name-part></tp:taxon-name></italic> new species, male, left lateral.</p></caption><graphic xmlns:xlink="http://www.w3.org/1999/xlink" xlink:href="biodiversity_data_journal-2-e4093-g002.jpg" position="float" id="oo_31039.jpg" orientation="portrait" xlink:type="simple"/></fig><fig id="F796282" position="float" orientation="portrait"><label>Figure 3.</label><caption><p><italic><tp:taxon-name><tp:taxon-name-part taxon-name-part-type="genus">Megaselia</tp:taxon-name-part> <tp:taxon-name-part taxon-name-part-type="species">shadeae</tp:taxon-name-part></tp:taxon-name></italic> new species, male, right wing, dorsal.</p></caption><graphic xmlns:xlink="http://www.w3.org/1999/xlink" xlink:href="biodiversity_data_journal-2-e4093-g003.jpg" position="float" id="oo_31040.jpg" orientation="portrait" xlink:type="simple"/></fig><fig id="F800249" position="float" orientation="portrait"><label>Figure 4.</label><caption><p><italic><tp:taxon-name><tp:taxon-name-part taxon-name-part-type="genus">Megaselia</tp:taxon-name-part> <tp:taxon-name-part taxon-name-part-type="species">shadeae</tp:taxon-name-part></tp:taxon-name></italic> new species, male genitalia and tip of abdomen, left lateral.</p></caption><graphic xmlns:xlink="http://www.w3.org/1999/xlink" xlink:href="biodiversity_data_journal-2-e4093-g004.jpg" position="float" id="oo_33575.jpg" orientation="portrait" xlink:type="simple"/></fig><fig id="F882342" position="float" orientation="portrait"><label>Figure 5.</label><caption><p><italic><tp:taxon-name><tp:taxon-name-part taxon-name-part-type="genus">Megaselia</tp:taxon-name-part> <tp:taxon-name-part taxon-name-part-type="species">shadeae</tp:taxon-name-part></tp:taxon-name></italic> hypandrium (ventral).</p></caption><graphic xmlns:xlink="http://www.w3.org/1999/xlink" xlink:href="biodiversity_data_journal-2-e4093-g005.jpg" position="float" id="oo_32908.jpg" orientation="portrait" xlink:type="simple"/></fig></tp:treatment-sec><ref-list><ref id="B810315"><element-citation xmlns:xlink="http://www.w3.org/1999/xlink" publication-type="article" xlink:type="simple"><person-group person-group-type="author"><name name-style="western"><surname>Wakeford</surname><given-names>T.</given-names></name><name name-style="western"><surname>Disney</surname><given-names>R. H. L.</given-names></name></person-group><year>1994</year><article-title>A Cuban <italic><tp:taxon-name><tp:taxon-name-part taxon-name-part-type="genus">Megaselia</tp:taxon-name-part></tp:taxon-name></italic> species (<tp:taxon-name><tp:taxon-name-part taxon-name-part-type="order">Diptera</tp:taxon-name-part></tp:taxon-name>: <tp:taxon-name><tp:taxon-name-part taxon-name-part-type="family">Phoridae</tp:taxon-name-part></tp:taxon-name>) with wing-spots</article-title><source>Entomologica scandinavica</source><volume>25</volume><fpage>227</fpage><lpage>230</lpage><pub-id pub-id-type="doi">10.1163/187631294X00315</pub-id></element-citation></ref><ref id="B810125"><element-citation xmlns:xlink="http://www.w3.org/1999/xlink" publication-type="article" xlink:type="simple"><person-group person-group-type="author"><name name-style="western"><surname>Borgmeier</surname><given-names>T.</given-names></name></person-group><year>1962</year><article-title>Versuch einer Uebersicht ueber die neotropischen <italic><tp:taxon-name><tp:taxon-name-part taxon-name-part-type="genus">Megaselia</tp:taxon-name-part></tp:taxon-name></italic> Arten, sowie neue oder wenig bekannte Phoriden verschiedener Gattungen (<tp:taxon-name><tp:taxon-name-part taxon-name-part-type="order">Diptera</tp:taxon-name-part></tp:taxon-name>, <tp:taxon-name><tp:taxon-name-part taxon-name-part-type="family">Phoridae</tp:taxon-name-part></tp:taxon-name>)</article-title><source>Studia Entomologica</source><volume>5</volume><fpage>289</fpage><lpage>488</lpage></element-citation></ref><ref id="B810145"><element-citation xmlns:xlink="http://www.w3.org/1999/xlink" publication-type="article" xlink:type="simple"><person-group person-group-type="author"><name name-style="western"><surname>Borgmeier</surname><given-names>T.</given-names></name></person-group><year>1969</year><article-title>New or little-known phorid flies, mainly of the Neotropical Region</article-title><source>Studia Entomologica</source><volume>12</volume><fpage>33</fpage><lpage>132</lpage></element-citation></ref><ref id="B810165"><element-citation xmlns:xlink="http://www.w3.org/1999/xlink" publication-type="article" xlink:type="simple"><person-group person-group-type="author"><name name-style="western"><surname>Borgmeier</surname><given-names>T.</given-names></name></person-group><year>1971</year><article-title>Further studies on phorid flies, mainly of the Neotropical Region (<tp:taxon-name><tp:taxon-name-part taxon-name-part-type="order">Diptera</tp:taxon-name-part></tp:taxon-name>, <tp:taxon-name><tp:taxon-name-part taxon-name-part-type="family">Phoridae</tp:taxon-name-part></tp:taxon-name>)</article-title><source>Studia Entomologica</source><volume>14</volume><fpage>1</fpage><lpage>172</lpage></element-citation></ref><ref id="B810155"><element-citation xmlns:xlink="http://www.w3.org/1999/xlink" publication-type="article" xlink:type="simple"><person-group person-group-type="author"><name name-style="western"><surname>Borgmeier</surname><given-names>T.</given-names></name></person-group><year>1969</year><article-title>Bredin-Archbold-Smithsonian biological survey of Dominica: The <tp:taxon-name><tp:taxon-name-part taxon-name-part-type="family">Phoridae</tp:taxon-name-part></tp:taxon-name> of Dominica (<tp:taxon-name><tp:taxon-name-part taxon-name-part-type="order">Diptera</tp:taxon-name-part></tp:taxon-name>)</article-title><source>Smithsonian Contributions to Zoology</source><volume>23</volume><fpage>1</fpage><lpage>69</lpage><pub-id pub-id-type="doi">10.5479/si.00810282.23</pub-id></element-citation></ref><ref id="B810115"><element-citation xmlns:xlink="http://www.w3.org/1999/xlink" publication-type="article" xlink:type="simple"><person-group person-group-type="author"><name name-style="western"><surname>Boesi</surname><given-names>R.</given-names></name><name name-style="western"><surname>Polidori</surname><given-names>C.</given-names></name><name name-style="western"><surname>Disney</surname><given-names>R. H. L.</given-names></name></person-group><year>2006</year><article-title>Two new species of scuttle fly (<tp:taxon-name><tp:taxon-name-part taxon-name-part-type="order">Diptera</tp:taxon-name-part></tp:taxon-name>: <tp:taxon-name><tp:taxon-name-part taxon-name-part-type="family">Phoridae</tp:taxon-name-part></tp:taxon-name>) associated with cellophane bees (<tp:taxon-name><tp:taxon-name-part taxon-name-part-type="order">Hymenoptera</tp:taxon-name-part></tp:taxon-name>: <tp:taxon-name><tp:taxon-name-part taxon-name-part-type="family">Colletidae</tp:taxon-name-part></tp:taxon-name>) in Chile</article-title><source>Pan-Pacific Entomologist</source><volume>82</volume><fpage>341</fpage><lpage>345</lpage></element-citation></ref><ref id="B810175"><element-citation xmlns:xlink="http://www.w3.org/1999/xlink" publication-type="article" xlink:type="simple"><person-group person-group-type="author"><name name-style="western"><surname>Brown</surname><given-names>B. V.</given-names></name><name name-style="western"><surname>Horan</surname><given-names>RV III</given-names></name></person-group><year>2011</year><article-title>A key to Neotropical Region frog-egg-feeding species of <italic><tp:taxon-name><tp:taxon-name-part taxon-name-part-type="genus">Megaselia</tp:taxon-name-part></tp:taxon-name></italic> (<tp:taxon-name><tp:taxon-name-part taxon-name-part-type="order">Diptera</tp:taxon-name-part></tp:taxon-name>: <tp:taxon-name><tp:taxon-name-part taxon-name-part-type="family">Phoridae</tp:taxon-name-part></tp:taxon-name>), with a new species from Panama</article-title><source>Contributions in Science</source><volume>520</volume><fpage>1</fpage><lpage>4</lpage></element-citation></ref><ref id="B810295"><element-citation xmlns:xlink="http://www.w3.org/1999/xlink" publication-type="article" xlink:type="simple"><person-group person-group-type="author"><name name-style="western"><surname>Kung</surname><given-names>G.</given-names></name><name name-style="western"><surname>Brown</surname><given-names>B. V.</given-names></name></person-group><year>2004</year><article-title>Two new species of <italic><tp:taxon-name><tp:taxon-name-part taxon-name-part-type="genus">Megaselia</tp:taxon-name-part></tp:taxon-name></italic> Rondani (<tp:taxon-name><tp:taxon-name-part taxon-name-part-type="order">Diptera</tp:taxon-name-part></tp:taxon-name>: <tp:taxon-name><tp:taxon-name-part taxon-name-part-type="family">Phoridae</tp:taxon-name-part></tp:taxon-name>) from Costa Rica</article-title><source>Proceedings of the Entomological Society of Washington</source><volume>106</volume><fpage>751</fpage><lpage>756</lpage></element-citation></ref><ref id="B810185"><element-citation xmlns:xlink="http://www.w3.org/1999/xlink" publication-type="article" xlink:type="simple"><person-group person-group-type="author"><name name-style="western"><surname>Disney</surname><given-names>R. H. L.</given-names></name></person-group><year>1982</year><article-title>A curious new species of <italic><tp:taxon-name><tp:taxon-name-part taxon-name-part-type="genus">Megaselia</tp:taxon-name-part></tp:taxon-name></italic> from Brazil (<tp:taxon-name><tp:taxon-name-part taxon-name-part-type="order">Diptera</tp:taxon-name-part></tp:taxon-name>: <tp:taxon-name><tp:taxon-name-part taxon-name-part-type="family">Phoridae</tp:taxon-name-part></tp:taxon-name>)</article-title><source>Zeitschrift für Angewandte Zoologie</source><volume>68(1981)</volume><fpage>415</fpage><lpage>418</lpage></element-citation></ref><ref id="B810195"><element-citation xmlns:xlink="http://www.w3.org/1999/xlink" publication-type="article" xlink:type="simple"><person-group person-group-type="author"><name name-style="western"><surname>Disney</surname><given-names>R. H. L.</given-names></name></person-group><year>1989</year><article-title>Two new species of <italic><tp:taxon-name><tp:taxon-name-part taxon-name-part-type="genus">Megaselia</tp:taxon-name-part></tp:taxon-name></italic> (Dipt., <tp:taxon-name><tp:taxon-name-part taxon-name-part-type="family">Phoridae</tp:taxon-name-part></tp:taxon-name>) from the Falkland Islands (Malvinas), and a replacement name in the genus</article-title><source>Entomologist's Monthly Magazine</source><volume>125</volume><fpage>183</fpage><lpage>186</lpage></element-citation></ref><ref id="B810205"><element-citation xmlns:xlink="http://www.w3.org/1999/xlink" publication-type="article" xlink:type="simple"><person-group person-group-type="author"><name name-style="western"><surname>Disney</surname><given-names>R. H. L.</given-names></name></person-group><year>1995</year><article-title>Cave <tp:taxon-name><tp:taxon-name-part taxon-name-part-type="family">Phoridae</tp:taxon-name-part></tp:taxon-name> (<tp:taxon-name><tp:taxon-name-part taxon-name-part-type="order">Diptera</tp:taxon-name-part></tp:taxon-name>) of Trinidad</article-title><source>Giornale italiano di Entomologia</source><volume>6 (1993)</volume><fpage>417</fpage><lpage>436</lpage></element-citation></ref><ref id="B810245"><element-citation xmlns:xlink="http://www.w3.org/1999/xlink" publication-type="article" xlink:type="simple"><person-group person-group-type="author"><name name-style="western"><surname>Disney</surname><given-names>R. H. L.</given-names></name><name name-style="western"><surname>Berghoff</surname><given-names>S. M.</given-names></name></person-group><year>2007</year><article-title>New species and records of scuttle flies (<tp:taxon-name><tp:taxon-name-part taxon-name-part-type="order">Diptera</tp:taxon-name-part></tp:taxon-name>: <tp:taxon-name><tp:taxon-name-part taxon-name-part-type="family">Phoridae</tp:taxon-name-part></tp:taxon-name>) associated with army ants (<tp:taxon-name><tp:taxon-name-part taxon-name-part-type="order">Hymenoptera</tp:taxon-name-part></tp:taxon-name>: <tp:taxon-name><tp:taxon-name-part taxon-name-part-type="family">Formicidae</tp:taxon-name-part></tp:taxon-name>) in Panama</article-title><source>Sociobiology</source><volume>49</volume><fpage>59</fpage><lpage>92</lpage></element-citation></ref><ref id="B810235"><element-citation xmlns:xlink="http://www.w3.org/1999/xlink" publication-type="article" xlink:type="simple"><person-group person-group-type="author"><name name-style="western"><surname>Disney</surname><given-names>R. H. L.</given-names></name><name name-style="western"><surname>Rettenmeyer</surname><given-names>C. W.</given-names></name></person-group><year>2007</year><article-title>New species and revisionary notes on scuttle flies (<tp:taxon-name><tp:taxon-name-part taxon-name-part-type="order">Diptera</tp:taxon-name-part></tp:taxon-name>: <tp:taxon-name><tp:taxon-name-part taxon-name-part-type="family">Phoridae</tp:taxon-name-part></tp:taxon-name>) associated with Neotropical army ants (<tp:taxon-name><tp:taxon-name-part taxon-name-part-type="order">Hymenoptera</tp:taxon-name-part></tp:taxon-name>: <tp:taxon-name><tp:taxon-name-part taxon-name-part-type="family">Formicidae</tp:taxon-name-part></tp:taxon-name>)</article-title><source>Sociobiology</source><volume>49</volume><fpage>1</fpage><lpage>58</lpage></element-citation></ref><ref id="B810265"><element-citation xmlns:xlink="http://www.w3.org/1999/xlink" publication-type="article" xlink:type="simple"><person-group person-group-type="author"><name name-style="western"><surname>Disney</surname><given-names>R. H. L.</given-names></name><name name-style="western"><surname>Rettenmeyer</surname><given-names>CW</given-names></name></person-group><year>2010</year><article-title>New species and new records of scuttle flies (<tp:taxon-name><tp:taxon-name-part taxon-name-part-type="order">Diptera</tp:taxon-name-part></tp:taxon-name>: <tp:taxon-name><tp:taxon-name-part taxon-name-part-type="family">Phoridae</tp:taxon-name-part></tp:taxon-name>) associated with Neotropical army ants (<tp:taxon-name><tp:taxon-name-part taxon-name-part-type="order">Hymenoptera</tp:taxon-name-part></tp:taxon-name>: <tp:taxon-name><tp:taxon-name-part taxon-name-part-type="family">Formicidae</tp:taxon-name-part></tp:taxon-name>)</article-title><source>Sociobiology</source><volume>55 (1A)</volume><fpage>7</fpage><lpage>88</lpage></element-citation></ref><ref id="B810225"><element-citation xmlns:xlink="http://www.w3.org/1999/xlink" publication-type="article" xlink:type="simple"><person-group person-group-type="author"><name name-style="western"><surname>Disney</surname><given-names>R. H. L.</given-names></name><name name-style="western"><surname>Sakai</surname><given-names>S.</given-names></name></person-group><year>2001</year><article-title>Scuttle flies (<tp:taxon-name><tp:taxon-name-part taxon-name-part-type="order">Diptera</tp:taxon-name-part></tp:taxon-name>: <tp:taxon-name><tp:taxon-name-part taxon-name-part-type="family">Phoridae</tp:taxon-name-part></tp:taxon-name>) whose larvae develop in flowers of <italic><tp:taxon-name><tp:taxon-name-part taxon-name-part-type="genus">Aristolochia</tp:taxon-name-part></tp:taxon-name></italic> (<tp:taxon-name><tp:taxon-name-part taxon-name-part-type="family">Aristolochiaceae</tp:taxon-name-part></tp:taxon-name>) in Panama</article-title><source>European Journal of Entomology</source><volume>98</volume><fpage>367</fpage><lpage>373</lpage><pub-id pub-id-type="doi">10.14411/eje.2001.057</pub-id></element-citation></ref><ref id="B810255"><element-citation xmlns:xlink="http://www.w3.org/1999/xlink" publication-type="article" xlink:type="simple"><person-group person-group-type="author"><name name-style="western"><surname>Disney</surname><given-names>R. H. L.</given-names></name><name name-style="western"><surname>Sinclair</surname><given-names>B. J.</given-names></name></person-group><year>2008</year><article-title>Some scuttle flies (<tp:taxon-name><tp:taxon-name-part taxon-name-part-type="order">Diptera</tp:taxon-name-part></tp:taxon-name>: <tp:taxon-name><tp:taxon-name-part taxon-name-part-type="family">Phoridae</tp:taxon-name-part></tp:taxon-name>) of the Galápagos Islands</article-title><source>Tijdschrift voor Entomologie</source><volume>151</volume><fpage>115</fpage><lpage>132</lpage><pub-id pub-id-type="doi">10.1163/22119434-900000257</pub-id></element-citation></ref><ref id="B810215"><element-citation xmlns:xlink="http://www.w3.org/1999/xlink" publication-type="article" xlink:type="simple"><person-group person-group-type="author"><name name-style="western"><surname>Disney</surname><given-names>R. H. L.</given-names></name><name name-style="western"><surname>Weinmann</surname><given-names>D.</given-names></name></person-group><year>1998</year><article-title>A further new species of <tp:taxon-name><tp:taxon-name-part taxon-name-part-type="family">Phoridae</tp:taxon-name-part></tp:taxon-name> (<tp:taxon-name><tp:taxon-name-part taxon-name-part-type="order">Diptera</tp:taxon-name-part></tp:taxon-name>) whose larvae associate with large spiders (<tp:taxon-name><tp:taxon-name-part taxon-name-part-type="order">Araneae</tp:taxon-name-part></tp:taxon-name>: <tp:taxon-name><tp:taxon-name-part taxon-name-part-type="family">Theraphosidae</tp:taxon-name-part></tp:taxon-name>)</article-title><source>Entomologica Scandinavica</source><volume>29</volume><fpage>19</fpage><lpage>23</lpage><pub-id pub-id-type="doi">10.1163/187631298X00159</pub-id></element-citation></ref><ref id="B810275"><element-citation xmlns:xlink="http://www.w3.org/1999/xlink" publication-type="article" xlink:type="simple"><person-group person-group-type="author"><name name-style="western"><surname>Downie</surname><given-names>J. R.</given-names></name><name name-style="western"><surname>Disney</surname><given-names>R. H. L.</given-names></name><name name-style="western"><surname>Collins</surname><given-names>L.</given-names></name><name name-style="western"><surname>Hancock</surname><given-names>E. G.</given-names></name></person-group><year>1995</year><article-title>A new species of <italic><tp:taxon-name><tp:taxon-name-part taxon-name-part-type="genus">Megaselia</tp:taxon-name-part></tp:taxon-name></italic> (<tp:taxon-name><tp:taxon-name-part taxon-name-part-type="order">Diptera</tp:taxon-name-part></tp:taxon-name>, <tp:taxon-name><tp:taxon-name-part taxon-name-part-type="family">Phoridae</tp:taxon-name-part></tp:taxon-name>) whose larvae prey upon the eggs of <italic><tp:taxon-name><tp:taxon-name-part taxon-name-part-type="genus">Leptodactylus</tp:taxon-name-part> <tp:taxon-name-part taxon-name-part-type="species">fuscus</tp:taxon-name-part></tp:taxon-name></italic> (<tp:taxon-name><tp:taxon-name-part taxon-name-part-type="order">Anura</tp:taxon-name-part></tp:taxon-name>, <tp:taxon-name><tp:taxon-name-part taxon-name-part-type="family">Leptodactylidae</tp:taxon-name-part></tp:taxon-name>)</article-title><source>Journal of Natural History</source><volume>29</volume><fpage>993</fpage><lpage>1003</lpage><pub-id pub-id-type="doi">10.1080/00222939500770371</pub-id></element-citation></ref><ref id="B810285"><element-citation xmlns:xlink="http://www.w3.org/1999/xlink" publication-type="article" xlink:type="simple"><person-group person-group-type="author"><name name-style="western"><surname>Gonzalez</surname><given-names>V. H.</given-names></name><name name-style="western"><surname>Brown</surname><given-names>B. V.</given-names></name><name name-style="western"><surname>Ospina</surname><given-names>M.</given-names></name></person-group><year>2002</year><article-title>A new species of <italic><tp:taxon-name><tp:taxon-name-part taxon-name-part-type="genus">Megaselia</tp:taxon-name-part></tp:taxon-name></italic> (<tp:taxon-name><tp:taxon-name-part taxon-name-part-type="order">Diptera</tp:taxon-name-part></tp:taxon-name>: <tp:taxon-name><tp:taxon-name-part taxon-name-part-type="family">Phoridae</tp:taxon-name-part></tp:taxon-name>) associated with brood provisions of nests of <italic><tp:taxon-name><tp:taxon-name-part taxon-name-part-type="genus">Neocorynura</tp:taxon-name-part></tp:taxon-name></italic> (<tp:taxon-name><tp:taxon-name-part taxon-name-part-type="order">Hymenoptera</tp:taxon-name-part></tp:taxon-name>: <tp:taxon-name><tp:taxon-name-part taxon-name-part-type="family">Halictidae</tp:taxon-name-part></tp:taxon-name>)</article-title><source>Journal of the Kansas Entomological Society</source><volume>75</volume><fpage>73</fpage><lpage>79</lpage></element-citation></ref><ref id="B810325"><element-citation xmlns:xlink="http://www.w3.org/1999/xlink" publication-type="article" xlink:type="simple"><person-group person-group-type="author"><name name-style="western"><surname>Weinmann</surname><given-names>D.</given-names></name><name name-style="western"><surname>Disney</surname><given-names>R. H. L.</given-names></name></person-group><year>1997</year><article-title>Two new species of <tp:taxon-name><tp:taxon-name-part taxon-name-part-type="family">Phoridae</tp:taxon-name-part></tp:taxon-name> (<tp:taxon-name><tp:taxon-name-part taxon-name-part-type="order">Diptera</tp:taxon-name-part></tp:taxon-name>) whose larvae associate with large spiders (<tp:taxon-name><tp:taxon-name-part taxon-name-part-type="order">Araneae</tp:taxon-name-part></tp:taxon-name>: <tp:taxon-name><tp:taxon-name-part taxon-name-part-type="family">Theraphosidae</tp:taxon-name-part></tp:taxon-name>)</article-title><source>Journal of Zoology, London</source><volume>243</volume><fpage>319</fpage><lpage>328</lpage><pub-id pub-id-type="doi">10.1111/j.1469-7998.1997.tb02785.x</pub-id></element-citation></ref><ref id="B810335"><element-citation xmlns:xlink="http://www.w3.org/1999/xlink" publication-type="article" xlink:type="simple"><person-group person-group-type="author"><name name-style="western"><surname>Woolf</surname><given-names>G. E.</given-names></name></person-group><year>1998</year><article-title>A new species of <tp:taxon-name><tp:taxon-name-part taxon-name-part-type="family">Phoridae</tp:taxon-name-part></tp:taxon-name> (<tp:taxon-name><tp:taxon-name-part taxon-name-part-type="order">Diptera</tp:taxon-name-part></tp:taxon-name>) from Brazil</article-title><source>Giornale italiano di Entomologia</source><volume>8 (1996)</volume><fpage>207</fpage><lpage>211</lpage></element-citation></ref></ref-list></tp:taxon-treatment>
